# Supplementary material for: Gene expression alterations in salivary gland epithelia of Sjögren’s syndrome patients are associated with clinical and histopathological manifestations
Source: Sci Rep. 2021 May 27;11:11154. doi: 10.1038/s41598-021-90569-w (PMC8159963; doi:10.1038/s41598-021-90569-w)
Supplement: Supplementary file 2 — Supplementary Table 1. [file 41598_2021_90569_MOESM2_ESM.xlsx]

## Sheet: S1
Gene Sets Upregulated in SS vs Non-SS
Hallmark Gene Set	NES	NOM p-val	FDR q-val	FWER p-val	Gene names
HALLMARK_INTERFERON_ALPHA_RESPONSE	3.11926	0	0	0	IL15,DDX60,BST2,B2M,EPSTI1,RTP4,TAP1,UBA7,PARP14,NMI,CASP8,PSMB9,CD47,TMEM140,RNF31,HERC6,EIF2AK2,CD74,GBP4,PARP12,STAT2,UBE2L6,TRIM25,TRAFD1,IRF1,PARP9,IFITM1,PSMB8,LY6E,MX1,CASP1,SAMD9,PLSCR1,IL4R,HLA-C,SP110,WARS,CSF1,IL7,MOV10,BATF2,IFI27,DHX58,IFI44,ADAR,NCOA7,TRIM21,ISG15,TRIM14,GBP2,TDRD7,IRF9,IFIT3,OAS1,PNPT1,PSME1,SELL,PSME2,IFI35,SLC25A28,SAMD9L,IFI30,CMPK2,IFI44L,GMPR,LAP3,TRIM5,IFIT2,…
HALLMARK_INTERFERON_GAMMA_RESPONSE	2.83061	0	0	0	IL15,DDX60,HLA-B,NLRC5,XAF1,STAT1,BST2,MARCHF1,B2M,EPSTI1,RTP4,TAP1,PARP14,NMI,CASP8,IDO1,HLA-A,PSMB9,RNF31,HERC6,EIF2AK2,SAMHD1,CD74,GBP4,TNFAIP2,PARP12,STAT2,IFNAR2,UBE2L6,TRIM25,TRAFD1,CIITA,LCP2,IRF1,JAK2,PSMB8,STAT4,LY6E,MX1,GZMA,CD69,ZBP1,CASP1,CASP7,PLSCR1,IL4R,RNF213,PTPN2,SP110,WARS,APOL6,BANK1,IL7,PTPN1,BATF2,IFI27,KLRK1,DHX58,IFI44,ADAR,ARL4A,IL2RB,TRIM21,ISG15,TRIM14,TDRD7,IRF9,MVP,TA…
HALLMARK_ALLOGRAFT_REJECTION	2.52235	0	0	0	IL15,PTPRC,LTB,CD8A,STAT1,B2M,TAP1,TRAT1,TAP2,HLA-E,HLA-A,HLA-DRA,CD47,ITK,CD74,IFNAR2,NCK1,HCLS1,LCK,LCP2,WAS,ITGAL,TLR3,CCR2,JAK2,CD3E,TLR6,ITGB2,STAT4,CCR5,FASLG,GZMA,IKBKB,CXCR3,TGFB1,IL4R,CTSS,IL27RA,CD4,CD3G,WARS,LY86,CDKN2A,CD3D,HLA-DOB,CSF1,IL18,GZMB,IL7,HLA-DMB,CD40LG,CD2,INHBA,GPR65,LY75,IL2RB,GBP2,IL2RA,NCF4,CCR1,CCL13,TAPBP,LYN,CD1D,TGFB2,PSMB10,CAPG,IGSF6,EGFR,TLR2,IFNG,HLA-DOA,FYB,I…
HALLMARK_IL6_JAK_STAT3_SIGNALING	1.8245	0	0.000799421	0.009	LTB,STAT1,STAT2,IRF1,TGFB1,ITGA4,IL4R,PTPN2,CSF1,TYK2,IL17RB,IL7,PTPN1,PLA2G2A,IL2RA,IRF9,CCR1,IL17RA,TNFRSF1B,TLR2,IL12RB1,IFNGR1,CBL,CSF2RA,CSF2RB,IL1R2,LEPR,TNF,CD38,CXCL13,CSF3R,IL18R1,CXCL10,SOCS1,CXCL3,HMOX1,IL9R,MAP3K8,EBI3,IL6,TNFRSF1A,PF4,FAS,BAK1,MYD88,IL2RG,IL15RA,CD14,STAT3,PDGFC,CNTFR,IL1B,PIK3R5,STAM2,HAX1,TNFRSF12A,IL13RA1,CXCL9,IL10RB,PIM1,TNFRSF21,ACVR1B,A2M,IL1R1,SOCS3,CD9,GRB2,…
HALLMARK_COMPLEMENT	1.50366	0.0055325	0.0241949	0.285	LTF,SPOCK2,DOCK10,CLU,PSMB9,F7,C3,LCK,LCP2,IRF1,WAS,JAK2,APOBEC3G,GZMA,DGKH,CASP1,CR1,CASP7,PLSCR1,KCNIP2,CTSS,XPNPEP1,RASGRP1,FCER1G,GZMB,CD40LG,GNGT2,CTSC,SH2B3,MMP14,PIK3CG,C1QA,DOCK4,LYN,CP,ERAP2,L3MBTL4,CFH,KYNU,PDP1,SIRT6,TFPI2,PHEX,TNFAIP3,CASP10,PLEK,DYRK2,FCN1,LAP3,MMP8,IRF7,GZMK,SRC,C1S,C1QC,LGMN,CFB,CR2,STX4,NOTCH4,GNAI2,SERPINB2,ITGAM,CBLB,CASP4,IL6,HNF4A,TMPRSS6,LGALS3,PCLO,PRKCD,C2,…
HALLMARK_INFLAMMATORY_RESPONSE	1.45914	0.00718391	0.0318829	0.396	IL15,BST2,RTP4,NMI,EIF2AK2,C3AR1,SLC4A4,LCK,LCP2,IRF1,TLR3,IFITM1,LY6E,TPBG,CD69,IL4R,RASGRP1,CALCRL,PDPN,CSF1,IL18,MET,CX3CL1,PTPRE,CXCR6,INHBA,SLAMF1,IL2RB,GNA15,MMP14,LTA,CD48,TAPBP,LYN,OSM,MSR1,ROS1,TNFRSF1B,TLR2,IL7R,SELL,CCL17,GPR132,IL18RAP,C5AR1,SEMA4D,ICAM1,GABBR1,SPHK1,CSF3R,CD82,EMP3,AQP9,IL18R1,TNFRSF9,IL10,ACVR2A,IRF7,ADORA2B,CXCL10,ATP2C1,IL12B,OPRK1,TNFSF9,KCNA3,SCARF1,ICAM4,CYBB,M…
HALLMARK_NOTCH_SIGNALING	1.4549	0.0522766	0.0286771	0.41	DLL1,MAML2,KAT2A,ARRB1,FBXW11,ST3GAL6,SKP1,WNT5A,FZD1,RBX1,CUL1,TCF7L2,CCND1,DTX2,NOTCH3,PPARD,JAG1,NOTCH1,PSENEN,HEYL,DTX4,WNT2,NOTCH2,PRKCA,APH1A,SAP30,FZD7,FZD5,PSEN2,HES1,DTX1,LFNG
HALLMARK_WNT_BETA_CATENIN_SIGNALING	1.44295	0.0455285	0.0281711	0.444	DLL1,TCF7,KAT2A,TP53,ADAM17,HEY2,DKK1,HDAC11,CSNK1E,DVL2,FZD1,LEF1,CUL1,WNT6,CTNNB1,AXIN2,NKD1,NOTCH4,GNAI1,WNT5B,WNT1,DKK4,PTCH1,JAG2,MYC,PPARD,JAG1,NOTCH1,NCOR2,HDAC2,SKP2,RBPJ,HEY1,NUMB,FRAT1,HDAC5,FZD8,PSEN2,CCND2,AXIN1,MAML1,NCSTN
Gene Sets Downregulated in SS vs Non-SS
Hallmark Gene Set	NES	NOM p-val	FDR q-val	FWER p-val	Gene names
HALLMARK_CHOLESTEROL_HOMEOSTASIS	-2.40541	0	0	0	CLU,CXCL16,PLSCR1,GSTM2,SEMA3B,CHKA,FABP5,HSD17B7,CYP51A1,LPL,ABCA2,CTNNB1,LGMN,GNAI1,NFIL3,ACSS2,ADH4,ANXA13,LGALS3,ERRFI1,PPARG,STX5,ATF5,JAG1,PDK3,FBXO6,ATXN2,TNFRSF12A,TP53INP1,GLDC,PMVK,S100A11,CD9,ANXA5,PCYT2,ALDOC,CPEB2,ALCAM,MVK,SREBF2,TRIB3,STARD4,MAL2,ETHE1,LSS,AVPR1A,GUSB,ATF3,PNRC1,HMGCR,MVD,FAM129A,PLAUR,FADS2,ANTXR2,EBP,CBS,TMEM97,LDLR,ECH1,FDPS,ACAT2,HMGCS1,ACTG1,IDI1,NSDHL,TM7SF2,…
HALLMARK_UNFOLDED_PROTEIN_RESPONSE	-2.35876	0	0	0	DDX10,DCP2,EXOSC2,BANF1,NOP14,CNOT6,EXOSC10,FUS,CXXC1,EIF4A3,TSPYL2,IFIT1,EDC4,LSM4,EXOSC9,CKS1B,WFS1,IGFBP1,NOP56,IMP3,SHC1,FKBP14,ATP6V0D1,TATDN2,ARFGAP1,YWHAZ,EXOSC5,SKIV2L2,EXOC2,KHSRP,NPM1,ZBTB17,LSM1,ERN1,PARN,CCL2,SEC11A,EXOSC1,SLC1A4,EDEM1,DKC1,SLC30A5,RRP9,NFYB,DDIT4,DNAJA4,DNAJB9,SRPRB,SDAD1,NFYA,CNOT4,GEMIN4,VEGFA,HYOU1,PREB,PAIP1,POP4,STC2,SPCS3,EIF4A1,NOLC1,DNAJC3,ATF6,ERO1L,TTC37,RP…
HALLMARK_MTORC1_SIGNALING	-2.35507	0	0	0	TFRC,ITGB2,SLC6A6,WARS,PSMG1,ADD3,CYB5B,UBE2D3,RIT1,CTSC,GGA2,DAPP1,NMT1,CORO1A,TOMM40,PIK3R3,CXCR4,PSMD12,ABCF2,PSMC6,PPA1,RPA1,CYP51A1,NUFIP1,PSMD13,SLA,IFI30,GBE1,PDK1,POLR3G,TCEA1,IGFBP5,LGMN,CDC25A,MTHFD2L,COPS5,PLK1,PPIA,NFIL3,MCM4,AURKA,VLDLR,ATP5G1,TES,PNO1,NFYC,M6PR,PFKL,CCT6A,SYTL2,STIP1,CFP,CACYBP,LTA4H,ETF1,GTF2H1,PITPNB,GCLC,HPRT1,HSPE1,G6PD,EEF1E1,TBK1,FDXR,ENO1,DDX39A,MCM2,UCHL5,PS…
HALLMARK_ADIPOGENESIS	-2.30702	0	0	0	TANK,FAM73B,GPX3,C3,COQ5,CCNG2,PHLDB1,STOM,RAB34,ARL4A,PTCD3,ATL2,NMT1,SSPN,UCK1,HIBCH,ACADM,MAP4K3,IFNGR1,GPX4,AK2,ABCB8,LIPE,CDKN2C,LPL,BAZ2A,PFKFB3,GBE1,STAT5A,ADIPOQ,ORM1,ACADS,GPHN,DLAT,ESRRA,ITGA7,LTC4S,TKT,PRDX3,LEP,ATP1B3,DECR1,SULT1A1,ELMOD3,SLC5A6,G3BP2,NDUFS3,NDUFAB1,PHYH,SNCG,SOD1,APLP2,HADH,RIOK3,PFKL,SLC19A1,BCKDHA,UBQLN1,ANGPT1,MCCC1,PPARG,ADCY6,EPHX2,RREB1,PQLC3,UQCR10,CYP4B1,CPT2…
HALLMARK_MYC_TARGETS_V1	-2.30318	0	0	0	TFRC,ITGB2,SLC6A6,WARS,PSMG1,ADD3,CYB5B,UBE2D3,RIT1,CTSC,GGA2,DAPP1,NMT1,CORO1A,TOMM40,PIK3R3,CXCR4,PSMD12,ABCF2,PSMC6,PPA1,RPA1,CYP51A1,NUFIP1,PSMD13,SLA,IFI30,GBE1,PDK1,POLR3G,TCEA1,IGFBP5,LGMN,CDC25A,MTHFD2L,COPS5,PLK1,PPIA,NFIL3,MCM4,AURKA,VLDLR,ATP5G1,TES,PNO1,NFYC,M6PR,PFKL,CCT6A,SYTL2,STIP1,CFP,CACYBP,LTA4H,ETF1,GTF2H1,PITPNB,GCLC,HPRT1,HSPE1,G6PD,EEF1E1,TBK1,FDXR,ENO1,DDX39A,MCM2,UCHL5,PS…
HALLMARK_PROTEIN_SECRETION	-2.27745	0	0	0	DOPEY1,GALC,ANP32E,CTSC,CLN5,VPS45,VAMP4,SSPN,EGFR,CAV2,ATP6V1B1,ARFGEF1,ATP7A,NAPG,ARFIP1,RPS6KA3,STX7,VAMP7,MAPK1,STX16,ADAM10,SCRN1,VAMP3,SOD1,M6PR,YIPF6,SH3GL2,VPS4B,AP1G1,ABCA1,SNX2,MON2,YKT6,NAPA,DNM1L,LAMP2,AP3B1,COG2,ARFGEF2,PPT1,ARFGAP3,CLTA,RAB5A,ATP6V1H,SNAP23,TMX1,SGMS1,ATP1A1,AP2S1,ICA1,SEC24D,IGF2R,RAB22A,COPB1,AP2M1,ZW10,TOM1L1,DST,GOSR2,TSPAN8,GBF1,GLA,AP2B1,RAB9A,ERGIC3,RAB14,SCA…
HALLMARK_GLYCOLYSIS	-2.04459	0	0	0	GNPDA1,GPR87,TPBG,SLC16A3,SDC1,MERTK,PFKFB1,MET,HS2ST1,NASP,MED24,COL5A1,ELF3,ENO2,MPI,MDH1,B3GAT1,GPC1,PYGL,CHST1,EGFR,IGFBP3,CXCR4,AGRN,NOL3,LHPP,ME2,ANKZF1,LCT,PHKA2,ADORA2B,PGAM2,CASP6,LDHC,GYS1,PPIA,SDC3,KIF20A,AURKA,VLDLR,GYS2,FBP2,FUT8,SPAG4,AGL,SOD1,PPFIA4,EXT1,RARS,GALK2,CHST2,RPE,CLN6,PYGB,DEPDC1,PPP2CB,B3GALT6,ARTN,GAL3ST1,POLR3K,KIF2A,VCAN,CLDN9,CDK1,LHX9,GCLC,PDK3,FAM162A,ALDH7A1,NDU…
HALLMARK_FATTY_ACID_METABOLISM	-2.03633	0	0	0	ACSL5,UBE2L6,BLVRA,VNN1,CEL,ENO3,CPOX,ENO2,INMT,SMS,CD1D,MDH1,PSME1,HIBCH,ACADM,SLC22A5,BPHL,GCDH,HSD17B7,G0S2,D2HGDH,METAP1,IL4I1,ACSL4,CRYZ,RAP1GDS1,ACADS,BMPR1B,HCCS,ETFDH,LTC4S,HSD17B4,DECR1,GAD2,FABP1,HADHB,ADH1C,XIST,ACSM3,PTPRG,ECI2,GRHPR,H2AFZ,CYP4A22,SDHD,HADH,APEX1,GPD1,ALDH3A2,ADH7,AADAT,AQP7,AUH,HSPH1,NCAPH2,ACADVL,CYP4A11,ALDH3A1,NTHL1,CPT2,SUCLA2,ADSL,GLUL,SDHC,CIDEA,GPD2,CCDC58,GST…
HALLMARK_OXIDATIVE_PHOSPHORYLATION	-2.02896	0	0	0	NDUFV2,BAX,CASP7,TCIRG1,COX11,NDUFA8,SLC25A12,MDH1,PDP1,ACADM,GPX4,RHOT2,AFG3L2,ATP6V1F,NDUFB1,MFN2,NDUFB6,MTX2,NDUFC1,SLC25A11,DLAT,NDUFB5,HCCS,ETFDH,PRDX3,ATP6V0C,COX10,COX7A2L,DECR1,NDUFB4,NDUFA9,BDH2,TIMM10,HADHB,ATP5G1,ATP1B1,NDUFS3,ATP6V1C1,NDUFAB1,PHYH,SURF1,MRPS12,SDHD,PDHX,BCKDHA,MTRF1,ATP6V0E1,ALAS1,NDUFS2,MRPL11,COX17,ATP5I,FDX1,UQCR10,PMPCA,ACADVL,MTRR,TIMM17A,ISCU,NDUFB3,VDAC3,TIMM8B…
HALLMARK_ANDROGEN_RESPONSE	-1.98185	0	0.000769139	0.003	UBE2I,B2M,KRT19,SAT1,MERTK,MAK,SMS,NGLY1,ZMIZ1,TSC22D1,PPAP2A,HERC3,KLK3,CAMKK2,STEAP4,CDK6,RPS6KA3,TNFAIP8,BMPR1B,ELK4,GUCY1A3,PTPN21,PDLIM5,ALDH1A3,ANKH,PTK2B,HSD17B14,PIAS1,PA2G4,CCND1,RRP12,TMEM50A,ARID5B,INPP4B,APPBP2,PMEPA1,SRP19,CENPN,VAPA,ABHD2,ADAMTS1,SORD,TMPRSS2,HOMER2,MAF,XRCC6,XRCC5,DNAJB9,MYL12A,ELOVL5,KLK2,GPD1L,STK39,ITGAV,GSR,CCND3,MAP7,ABCC4,SPCS3,GNAI3,SEC24D,UBE2J1,ELL2,SEPP1,…
HALLMARK_ESTROGEN_RESPONSE_LATE	-1.90115	0	0.000699217	0.003	LTF,JAK2,SCUBE2,TPBG,SNX10,DUSP2,MICB,KRT19,MYB,PTGES,PPIF,BATF,SEMA3B,METTL3,NBL1,IL17RB,ADD3,KCNK5,TRIM29,HSPA4L,LAMC2,CCNA1,RAPGEFL1,ST6GALNAC2,PLA2G16,SLC22A5,FABP5,ACOX2,RAB31,TMPRSS3,TFPI2,XRCC3,ATP2B4,CLIC3,NRIP1,ASCL1,PLK4,FAM102A,BCL2,SLC29A1,SLC16A1,PKP3,PTPN6,TOP2A,MYOF,OPN3,RBBP8,HR,CISH,CELSR2,PDLIM3,GINS2,KIF20A,WFS1,FOXC1,KRT13,KLK10,SERPINA3,TIAM1,MDK,PCP4,TJP3,SLC27A2,CXCL14,CCND…
HALLMARK_ESTROGEN_RESPONSE_EARLY	-1.883	0	0.000833658	0.004	TGM2,MYBL1,JAK2,TPBG,BCL11B,MICB,NAV2,KRT19,MYB,RASGRP1,PTGES,PPIF,SEMA3B,NBL1,IL17RB,ADD3,KCNK5,KRT15,MED24,SH3BP5,ELF3,FHL2,RAPGEFL1,NADSYN1,SYT12,PLA2G16,SLC22A5,MYBBP1A,RAB31,TMPRSS3,CLIC3,CELSR1,SYNGR1,NRIP1,GAB2,ENDOD1,MPPED2,REEP1,DHRS3,FAM102A,BCL2,SLC16A1,MYOF,OPN3,ELOVL2,RBBP8,HR,CISH,CLDN7,CELSR2,PDLIM3,WFS1,FOXC1,KRT13,RARA,KLK10,SYBU,TIAM1,UGCG,TJP3,SLC27A2,KDM4B,CCND1,MREG,RRP12,MYC…
HALLMARK_TGF_BETA_SIGNALING	-1.87042	0	0.00076953	0.004	BMPR1A,TGFB1,UBE2D3,SMAD7,RAB31,CDK9,SKIL,TGFBR1,SMAD3,CTNNB1,HDAC1,TRIM33,XIAP,LTBP2,FNTA,CDKN1C,MAP3K7,SMURF2,WWTR1,BMPR2,BMP2,SMAD1,NCOR2,PMEPA1,TGIF1,SMAD6,SLC20A1,ARID4B,HIPK2,THBS1,NOG,SMURF1,LEFTY2,KLF10,ACVR1,BCAR3,SERPINE1,FKBP1A,PPP1R15A,IFNGR2,ENG,ID2,SKI,ID3,APC,PPM1A,JUNB,ID1,FURIN,RHOA,TJP1,CDH1,SPTBN1,PPP1CA
HALLMARK_PI3K_AKT_MTOR_SIGNALING	-1.79108	0	0.00202218	0.011	STAT2,NCK1,LCK,FASLG,UBE2D3,MAP2K6,RIT1,THEM4,MKNK1,PLCG1,DAPP1,EGFR,PIK3R3,CXCR4,MAPK8,PLCB1,SLA,ATF1,PDK1,FGF17,RPS6KA3,PIKFYVE,CAB39L,PRKCB,PTEN,MAPK1,PRKAA2,GNGT1,PAK4,PRKAR2A,TNFRSF1A,TIAM1,MAP3K7,MYD88,CAMK4,IL2RG,ITPR2,TSC2,RIPK1,NGF,ADRBK1,IRAK4,CDK1,SMAD2,MAPK10,TBK1,PFN1,MAPKAP1,UBE2N,NFKBIB,SLC2A1,DDIT3,NOD1,YWHAB,PIN1,E2F1,CDK4,VAV3,ADCY2,TRAF2,RPS6KA1,HRAS,GRB2,CDKN1A,CAB39,AP2M1,PPP…
HALLMARK_HYPOXIA	-1.76164	0	0.00214186	0.013	TGM2,HS3ST1,CCNG2,LXN,TPBG,SLC2A5,SLC6A6,IDS,XPNPEP1,WSB1,ENO3,COL5A1,KDM3A,ENO2,NR3C1,BCAN,GPC1,CP,EGFR,IGFBP3,CXCR4,ETS1,GCNT2,TNFAIP3,PGF,PFKFB3,TGFB3,ANKZF1,GBE1,ATP7A,PDK1,NDST2,ADORA2B,PGAM2,CASP6,BCL2,PKLR,TPST2,RORA,PKP1,ILVBL,MAP3K1,PYGM,PLAC8,LDHC,GYS1,HMOX1,AMPD3,SDC3,NFIL3,S100A4,IL6,VLDLR,IGFBP1,TES,DTNA,GCK,CDKN1C,EDN2,PHKG1,GRHPR,PPFIA4,EXT1,CHST2,PFKL,ERRFI1,B3GALT6,DUSP1,PRKCDBP,…
HALLMARK_HEME_METABOLISM	-1.74957	0	0.00239611	0.015	MOCOS,TFRC,C3,RCL1,BLVRA,GAPVD1,AGPAT4,GYPE,MBOAT2,PPP2R5B,NFE2,CROCCP2,CPOX,TNRC6B,NR3C1,LMO2,IGSF3,DCUN1D1,SLC25A37,ATP6V0A1,ABCG2,SPTA1,ENDOD1,GYPA,SLC4A1,TYR,BTRC,AHSP,OPTN,CDC27,TCEA1,FBXO7,EZH1,ICAM4,SEC14L1,CTSE,RBM5,GLRX5,FECH,FBXO9,ACSL6,RNF123,RNF19A,ADD1,2-Mar,MYL4,HBQ1,TRIM10,ADD2,CA1,TNS1,SMOX,EPOR,BACH1,KHNYN,RIOK3,FN3K,MARK3,KEL,SLC22A4,SLC10A3,CAST,TRIM58,TFDP2,YPEL5,CLIC2,TMEM9B,…
HALLMARK_PEROXISOME	-1.74682	0	0.00225516	0.015	ACSL5,CEL,IDE,MVP,PEX6,ABCD2,PEX5,MSH2,SOD2,ABCB4,SLC23A2,HSD11B2,ABCD1,ACSL4,CACNA1B,DHRS3,GSTK1,SCGB1A1,SLC25A19,SEMA3C,TOP2A,ABCB1,HSD17B4,BCL10,PEX2,FABP6,LONP2,SLC27A2,SIAH1,ECI2,SOD1,CTBP1,RXRG,ISOC1,CLN6,ATXN1,EPHX2,ABCD3,CRABP2,ERCC3,VPS4B,CDK7,ERCC1,ABCC5,ACAA1,DLG4,HMGCL,SLC25A4,ESR2,ALDH1A1,HAO2,ABCC8,ACOT8,ITGB1BP1,EHHADH,ELOVL5,HSD3B7,NR1I2,PRDX5,PEX13,CLN8,SLC25A17,HRAS,HSD17B11,ACO…
HALLMARK_XENOBIOTIC_METABOLISM	-1.71799	0	0.00316896	0.023	CYFIP2,SLC46A3,SLC12A4,CYP2E1,UPB1,CSAD,SLC6A6,VNN1,PTGES,SLC6A12,HGFAC,TGFB2,ABCD2,PSMB10,ABCC2,TMEM176B,NMT1,KYNU,ACOX2,GART,BPHL,GCNT2,GSTM4,XDH,GAD1,PTGDS,CROT,MPP2,AP4B1,AQP9,CYP17A1,PTGES3,TYR,LCAT,NFS1,ESR1,CASP6,GSTA3,FMO3,CFB,IRF8,ASL,ETFDH,HMOX1,PDLIM5,6-Mar,GCH1,MTHFD1,DHRS1,DDAH2,HNF4A,IGFBP1,FABP1,ITIH4,ADH1C,MAN1A1,TNFRSF1A,SMOX,FAS,UPP1,TAT,CYP2S1,RBP4,SAR1B,ADH7,GSTO1,HSD11B1,NINJ…
HALLMARK_P53_PATHWAY	-1.69549	0	0.00322491	0.024	TAP1,CYFIP2,TRAFD1,GM2A,BAX,VDR,CASP1,STOM,TGFB1,CCP110,SDC1,TP53,CDKN2B,SAT1,CDKN2A,PTPRE,DRAM1,RAD9A,HSPA4L,WRAP73,ZFP36L1,ERCC5,GLS2,DEF6,PITPNC1,ZNF365,BLCAP,RAP2B,IFI30,NOL8,SPHK1,RHBDF2,RCHY1,CD82,DDB2,PRMT2,TSC22D1,TP63,PHLDA3,XPC,TNFSF9,SOCS1,CSRNP2,TSPYL2,TPRKB,EPS8L2,HMOX1,KRT17,STEAP3,IL1A,IKBKAP,VWA5A,ANKRA2,NUDT15,PTPN14,IP6K2,S100A4,ADA,APAF1,RB1,RALGDS,HDAC3,FAS,RXRA,UPP1,BAK1,KLK8…
HALLMARK_ANGIOGENESIS	-1.6895	0.00755667	0.00306367	0.024	SLCO2A1,PRG2,LPL,LUM,S100A4,PF4,JAG2,VAV2,OLR1,VCAN,PTK2,JAG1,FSTL1,COL5A2,MSX1,POSTN,COL3A1,TNFRSF21,NRP1,SPP1,VTN,VEGFA,FGFR1,ITGAV,SERPINA5,CCND2,STC1,CXCL6,APP,THBD,LRPAP1,KCNJ8,PDGFA,TIMP1
